# Supplementary material for: Gap-induced inhibition of the post-auricular muscle response in humans and guinea pigs
Source: Hear Res. 2019 Mar 15;374:13–23. doi: 10.1016/j.heares.2019.01.009 (PMC6408328; doi:10.1016/j.heares.2019.01.009)
Supplement: Multimedia component 1 [file mmc1.xml]

<?xml version="1.0" encoding="UTF-8" standalone="no"?><data:data><datasets><author>mark.wallace@nottingham.ac.uk</author><type>0</type><dataset><value>1</value><reason>Data will be made available on request</reason><comments/></dataset></datasets></data:data>
